# Supplementary material for: A Comparative Transcriptome Analysis Unveils the Mechanisms of Response in Feather Degradation by Pseudomonas aeruginosa Gxun-7
Source: Microorganisms. 2024 Apr 22;12(4):841. doi: 10.3390/microorganisms12040841 (PMC11052024; doi:10.3390/microorganisms12040841)
Supplement: Supplementary file 1 [file microorganisms-12-00841-s001.zip]

Archive with 1 entries (1 files):
- microorganisms-2928015-supplementary.pdf
